# Supplementary material for: Carbapenemase-Producing Extraintestinal Pathogenic Escherichia coli From Argentina: Clonal Diversity and Predominance of Hyperepidemic Clones CC10 and CC131
Source: Front Microbiol. 2022 Mar 18;13:830209. doi: 10.3389/fmicb.2022.830209 (PMC8971848; doi:10.3389/fmicb.2022.830209)
Supplement: Supplementary file 1 [file Table_1.XLSX]

## Sheet: report
Assembly	23656	ECO001	ECO002	ECO003	ECO004	ECO005	ECO006	ECO007	ECO008	ECO009	ECO010	ECO011	ECO013	ECO014	ECO015	ECO101	ECO106	ECO109	ECO112	ECO113	ECO117	ECO123	ECO125	ECO129	ECO130	ECO132	ECO134	ECO142	ECO148	ECO153	ECO155	ECO157	ECO16	ECO17	ECO18	ECO19	ECO21	ECO22	ECO23	ECO24	ECO25	ECO26	ECO27	ECO29	ECO30	ECO37	ECO39	ECO41	ECO44
# contigs (>= 0 bp)	79	473	187	459	173	255	176	209	146	148	312	236	219	302	152	76	252	89	395	321	1309	461	285	408	304	120	395	148	365	73	219	174	398	129	147	555	486	488	269	228	404	302	264	441	193	179	465	314	376
# contigs (>= 1000 bp)	54	154	105	120	88	134	113	90	69	85	150	123	109	107	95	76	111	89	144	134	1309	151	131	138	304	110	129	91	217	73	93	71	175	74	112	179	152	151	137	114	164	107	100	154	107	177	226	171	137
# contigs (>= 5000 bp)	43	89	79	76	59	89	78	62	49	49	108	77	77	66	72	53	69	66	88	93	238	86	87	84	172	96	76	69	159	68	63	46	108	43	76	105	98	99	92	78	99	75	64	80	76	133	153	127	76
# contigs (>= 10000 bp)	38	68	65	58	46	71	68	57	42	44	96	63	69	57	63	40	64	61	66	83	57	66	70	68	131	82	65	64	125	57	53	43	90	32	70	87	81	80	77	62	81	62	54	62	64	106	118	104	61
# contigs (>= 25000 bp)	37	43	48	38	38	53	50	44	36	32	59	48	47	41	47	32	54	50	53	59	2	47	56	50	64	58	45	46	66	42	42	39	57	27	53	54	55	53	55	48	57	46	43	44	48	63	67	69	48
# contigs (>= 50000 bp)	28	31	32	31	29	32	30	34	25	25	31	33	31	30	30	24	34	36	37	36	0	33	35	31	24	33	32	31	24	28	30	30	30	20	28	30	29	27	31	32	32	32	34	31	29	33	30	33	32
Total length (>= 0 bp)	4834427	5173338	4773592	5236403	4867846	4907852	5181494	5006169	4923765	5250604	4781317	5337979	4696025	5160098	5078750	4716766	5214117	5024033	5357182	5019688	4469952	5468149	5018184	5293965	4753512	4515781	5179570	4764603	4861405	5102021	5124808	4851040	4981433	5163119	4864368	5109841	5491165	5477746	4882597	5339792	4973716	5067974	5043595	5142100	4667998	5249709	4938422	4943112	5325974
Total length (>= 1000 bp)	4825371	5084074	4748548	5138388	4842365	4866198	5155612	4969187	4899543	5225070	4735323	5291903	4661909	5100381	5057804	4716766	5171046	5024033	5283291	4961519	4469952	5378748	4972500	5216034	4753512	4512371	5097144	4747090	4806710	5102021	5084666	4821081	4914402	5142852	4850830	4996885	5392511	5378838	4839713	5292774	4900922	5007019	4994481	5051507	4641402	5249095	4861498	4899556	5254705
Total length (>= 5000 bp)	4796084	4927761	4688541	5036386	4778111	4775059	5088452	4906268	4858621	5149756	4631389	5193709	4599751	5003140	5009832	4648859	5074610	4962266	5158062	4862113	1958173	5236835	4871872	5102033	4485995	4468905	4986086	4702420	4673787	5080533	5002269	4773854	4773316	5066862	4764346	4816886	5263008	5256408	4735861	5215559	4745626	4928635	4912227	4880528	4577097	5099089	4706465	4800947	5113476
Total length (>= 10000 bp)	4760798	4772708	4590669	4898642	4689370	4643779	5014127	4873877	4811196	5112975	4536334	5091398	4538426	4934283	4941892	4560374	5042475	4926536	5001850	4792624	760252	5084333	4746577	4973488	4190131	4366344	4907648	4666770	4425250	5009223	4926204	4746857	4631411	4983649	4718406	4683889	5137923	5116361	4624242	5100546	4602539	4835231	4839675	4754919	4481069	4911783	4445947	4629779	5008784
Total length (>= 25000 bp)	4747569	4356857	4346808	4578151	4562659	4316386	4715937	4651561	4741444	4941041	3936482	4892240	4151441	4672245	4666789	4422039	4877746	4746836	4820014	4428366	56305	4780605	4537853	4674595	3145789	3976804	4554623	4370211	3419808	4779822	4752561	4667769	4093549	4889436	4413362	4159581	4702948	4667728	4279224	4922326	4225599	4560661	4660407	4441080	4196557	4196025	3613954	4076138	4808623
Total length (>= 50000 bp)	4419102	3923535	3754472	4337713	4254674	3592663	3988172	4290148	4357408	4674004	2973659	4362241	3581248	4289058	4083685	4120842	4182008	4302998	4273153	3580149	0	4311901	3785309	4027119	1674008	3046733	4085732	3763527	1930124	4235319	4307650	4358677	3124501	4627876	3524669	3287906	3806833	3777261	3475698	4371655	3350530	4051653	4345431	4008717	3481767	3084507	2260317	2786701	4215222
# contigs	59	203	120	172	102	159	134	109	86	110	173	161	124	147	109	76	137	89	186	172	1309	199	157	182	304	111	182	105	259	73	124	85	217	89	124	241	213	211	165	151	213	143	127	217	124	177	281	199	181
Largest contig	714334	320874	347652	392126	386077	340051	319574	345314	510495	674075	163026	522006	395201	349082	297943	636466	271512	347335	258408	193571	28162	716656	287557	268597	112070	193547	523399	343943	154601	467890	379681	309210	254657	805737	300748	311535	339780	339780	296928	522006	301584	358234	360148	319706	314247	204297	113065	174715	306732
Total length	4829097	5117239	4759815	5174832	4852427	4884685	5169997	4983672	4912207	5241557	4751116	5319704	4672298	5126609	5067121	4716766	5190177	5024033	5313512	4987495	4469952	5413115	4991853	5247189	4753512	4513202	5135550	4756772	4837731	5102021	5106231	4830918	4941476	5153462	4859207	5042714	5436168	5422108	4859868	5319556	4932916	5031869	5014060	5095548	4653059	5249095	4899645	4918962	5285682
GC (%)	50.58	50.54	50.75	50.83	50.42	50.66	50.96	50.53	50.81	50.80	50.79	50.54	50.74	50.76	50.51	50.65	50.65	50.62	50.54	50.74	50.33	50.47	50.67	50.67	50.81	50.77	50.63	50.86	50.72	50.53	50.66	50.69	50.62	50.59	50.71	50.54	50.20	50.18	50.78	50.54	50.71	50.74	50.51	50.70	50.73	50.51	50.62	50.72	50.41
N50	187299	113772	106977	140928	141283	102893	115643	124349	193891	215959	71972	133909	100980	158701	137265	186960	116316	115400	103730	82664	4477	102746	92923	117309	38498	74935	133251	116114	41169	125566	140051	157339	72211	237085	102213	72673	118772	118772	98527	134461	81780	115607	124349	117220	120288	62377	46425	58502	114441
N75	93751	53421	54570	93991	100066	46152	65433	65613	131434	115619	31699	62019	57083	75226	60660	96983	76122	71384	66896	44682	2538	61161	51028	65861	17817	41172	54615	53816	22457	76326	86870	81803	34820	139951	42508	36538	38091	37509	43164	63109	38250	68194	72378	67881	49019	32951	23700	32327	65504
L50	8	14	14	14	11	16	13	12	10	9	22	12	14	12	12	7	16	14	18	19	297	13	17	15	41	20	13	13	36	10	12	11	19	6	14	18	16	15	16	12	19	14	12	14	14	25	34	27	14
L75	17	30	29	25	21	34	29	25	17	16	46	27	30	24	25	16	30	28	33	40	634	29	35	30	85	41	28	28	75	23	23	20	44	13	31	42	36	35	35	26	41	28	25	28	30	55	70	56	28
# N's per 100 kbp	0.00	0.00	0.00	0.00	0.00	0.00	0.00	0.00	0.00	0.00	0.00	0.00	0.00	0.00	0.00	0.00	0.00	0.00	0.00	0.00	0.00	0.00	0.00	0.00	0.00	0.00	0.00	0.00	0.00	0.00	0.00	0.00	0.00	0.00	0.00	0.00	0.00	0.00	0.00	0.00	0.00	0.00	0.00	0.00	0.00	0.00	0.00	0.00	0.00
[truncated: 24 more columns]
