# Supplementary material for: Carbapenemase-Producing Extraintestinal Pathogenic Escherichia coli From Argentina: Clonal Diversity and Predominance of Hyperepidemic Clones CC10 and CC131
Source: Front Microbiol. 2022 Mar 18;13:830209. doi: 10.3389/fmicb.2022.830209 (PMC8971848; doi:10.3389/fmicb.2022.830209)
Supplement: Supplementary file 2 [file Table_2.XLSX]

## Sheet: Hoja1
Supplementary table 2. Virulence gene content and ExPEC score.
				Adhesin							Protectin				Siderophore							Toxin				Miscellaneous				Number of Virulence Genes (ExPEC)
	PG	CC	ST	dra	fim	nfaE	pap	sfa	yfcV	focC	iss	kfiC	tra	kpsM	chu	fyuA	iha	irp	iuc	iutA	iroN	sat	hlyD	cnf1	tsh	malX	ompT	cvaC	usp
ECO37	A	10	10		yes																									1
ECO130	A	10	10		yes																									1
ECO132	A	10	10		yes																									1
ECO002	A	10	744		yes																									1
ECO23	A	10	744		yes																									1
ECO148	A	10	746		yes																									1
ECO93	A	10	12667		yes																									1
ECO005	A	46	12404		yes																									1
ECO142	A	398	398		yes																									1
ECO013	A	-	540		yes																									1
ECO19	A	10	617																yes	yes										2
ECO30	A	10	10		yes											yes		yes												3
ECO25	A	10	44		yes														yes	yes										3
ECO16	A	10	10		yes														yes	yes	yes									4
ECO41	A	10	10		yes														yes	yes	yes									4
ECO74	A	10	744		yes														yes	yes	yes									4
ECO010	A	46	46		yes														yes	yes	yes									4
ECO91	A	46	46		yes														yes	yes	yes									4
ECO113	A	10	10		yes											yes		yes	yes	yes										5
ECO90	A	10	167		yes		yes									yes		yes	yes	yes										6
ECO39	A	168	93		yes									yes		yes		yes		yes	yes									6
ECO84	A	10	10	yes	yes									yes		yes		yes	yes	yes		yes								8
ECO157	B1	155	155		yes																									1
ECO47	B1	155	1049		yes																									1
ECO76	B1	155	1049		yes																									1
ECO85	B1	155	1049		yes																									1
ECO008	B1	-	224		yes																									1
ECO69	B1	-	1431		yes																									1
ECO18	B1	-	1844		yes																									1
ECO49	B1	-	1196		yes																yes									2
ECO94	B1	-	1196		yes														yes	yes										3
ECO81	B1	156	12657		yes														yes	yes	yes									4
ECO63	B1	-	1246		yes														yes	yes	yes									4
ECO125	B1	155	58		yes		yes									yes		yes	yes	yes	yes									7
ECO101	B2	-	491		yes										yes	yes		yes												4
ECO004	B2	-	372		yes									yes	yes	yes		yes												5
ECO17	B2	14	1193		yes									yes	yes	yes		yes	yes	yes										7
ECO56	B2	14	1193		yes									yes	yes	yes		yes	yes	yes										7
ECO97	B2	14	1193		yes									yes	yes	yes		yes	yes	yes										7
ECO155	B2	14	1193		yes									yes	yes	yes		yes	yes	yes										7
ECO29	B2	131	12662		yes										yes	yes		yes	yes	yes		yes								7
ECO003	B2	131	131		yes									yes	yes	yes		yes	yes	yes		yes								8
ECO009	B2	131	131		yes									yes	yes	yes		yes	yes	yes		yes								8
ECO014	B2	131	131		yes									yes	yes	yes		yes	yes	yes		yes								8
ECO26	B2	131	131		yes									yes	yes	yes		yes	yes	yes		yes								8
ECO60	B2	131	131		yes									yes	yes	yes		yes	yes	yes		yes								8
ECO006	B2	131	131	yes	yes									yes	yes	yes		yes	yes	yes		yes								9
ECO117	B2	131	131		yes		yes								yes	yes			yes	yes		yes	yes	yes						9
ECO129	B2	131	131		yes		yes								yes	yes		yes	yes	yes		yes	yes	yes						10
ECO153	B2	-	998		yes			yes		yes				yes	yes	yes		yes			yes		yes	yes						10
ECO112	B2	131	131		yes		yes	yes		yes				yes	yes	yes		yes			yes		yes	yes						11
ECO001	B2	73	73		yes		yes	yes		yes					yes	yes		yes	yes	yes	yes	yes	yes							12
ECO52	C	23	88																yes	yes	yes									3
ECO61	C	23	88																yes	yes	yes									3
ECO95	C	23	410		yes											yes		yes		yes										4
ECO86	C	23	410		yes											yes		yes	yes	yes										5
ECO106	D	-	973		yes										yes															2
ECO134	D	-	1670		yes									yes	yes															3
ECO015	D	38	38		yes		yes							yes	yes															4
ECO109	D	31	393		yes		yes							yes	yes	yes		yes	yes	yes		yes								9
ECO011	D	38	38	yes	yes									yes	yes	yes		yes	yes	yes		yes								9
ECO21	D	38	38	yes	yes									yes	yes	yes		yes	yes	yes		yes								9
ECO22	D	38	38	yes	yes									yes	yes	yes		yes	yes	yes		yes								9
ECO24	D	38	38	yes	yes									yes	yes	yes		yes	yes	yes		yes								9
ECO87	D	69	69		yes		yes							yes	yes	yes		yes	yes	yes		yes								9
ECO123	D	69	69		yes		yes							yes	yes	yes		yes	yes	yes		yes	yes	yes						11
ECO92	E	350	57		yes										yes	yes		yes	yes	yes	yes									7
ECO27	F	-	457		yes		yes							yes	yes															4
ECO007	F	-	12669		yes		yes							yes	yes															4
ECO44	F	648	648		yes									yes	yes	yes		yes												5
ECO67	F	648	648		yes									yes	yes	yes		yes	yes	yes										7
				#NAME?	#NAME?	#NAME?	#NAME?	#NAME?	#NAME?	#NAME?	#NAME?	#NAME?	#NAME?	#NAME?	#NAME?	#NAME?	#NAME?	#NAME?	#NAME?	#NAME?	#NAME?	#NAME?	#NAME?	#NAME?	#NAME?	#NAME?	#NAME?	#NAME?	#NAME?
				dra	fim	nfaE	pap	sfa	yfcV	focC	iss	kfiC	tra	kpsM	chu	fyuA	iha	irp	iuc	iutA	iroN	sat	hlyD	cnf1	tsh	malX	ompT	cvaC	usp
Presence				6	68	0	12	3	0	3	0	0	0	28	33	36	0	35	40	42	16	18	6	5	0	0	0	0	0
Absence				65	3	71	59	68	71	68	71	71	71	43	38	35	71	36	31	29	55	53	65	66	71	71	71	71	71
Total				71	71	71	71	71	71	71	71	71	71	71	71	71	71	71	71	71	71	71	71	71	71	71	71	71	71
Presence				8.4507	95.7746	0	16.9014	4.22535	0	4.22535	0	0	0	39.4366	46.4789	50.7042	0	49.2958	56.338	59.1549	22.5352	25.3521	8.4507	7.04225	0	0	0	0	0
Absence				91.5493	4.22535	100	83.0986	95.7746	100	95.7746	100	100	100	60.5634	53.5211	49.2958	100	50.7042	43.662	40.8451	77.4648	74.6479	91.5493	92.9577	100	100	100	100	100
